# Supplementary material for: Kinin B2 and B1 Receptors Activation Sensitize the TRPA1 Channel Contributing to Anastrozole-Induced Pain Symptoms
Source: Pharmaceutics. 2023 Apr 3;15(4):1136. doi: 10.3390/pharmaceutics15041136 (PMC10143169; doi:10.3390/pharmaceutics15041136)
Supplement: Supplementary file 1 [file pharmaceutics-15-01136-s001.zip]

Archive with 1 entries (1 files):
- pharmaceutics-2223299-supplementary.pdf
